# Supplementary material for: Phylodynamics and Coat Protein Analysis of Babaco Mosaic Virus in Ecuador
Source: Plants (Basel). 2022 Jun 22;11(13):1646. doi: 10.3390/plants11131646 (PMC9268947; doi:10.3390/plants11131646)
Supplement: Supplementary file 1 [file plants-11-01646-s001.zip]

Archive with 1 entries (1 files):
- plants-1730088-supplementary.pdf
